# Supplementary material for: Investigation of Imidazolinone Herbicide Resistance Gene with KASP Markers for Japonica/Geng Rice Varieties in the Huanghuaihai Region of China
Source: Plants (Basel). 2024 Apr 14;13(8):1097. doi: 10.3390/plants13081097 (PMC11053791; doi:10.3390/plants13081097)
Supplement: Supplementary file 1 [file plants-13-01097-s001.zip › Table S1.xlsx]

## Sheet: Sheet1
Table S1 Genotyping results of 194 Japonica/Geng rice varieties or lines.
No.	Varieties or lines	179A/179V	548W/548M	627S/627N	628G /628E
1	Suxiu867	179A	548W	627S	628G
2	Huazhenuo1	179A	548W	627S	628G
3	Shengxiang66	179A	548W	627S	628G
4	Shengdao19	179A	548W	627S	628G
5	Shengxiang802	179A	548W	627S	628G
6	Lindao29	179A	548W	627S	628G
7	Linxiu58	179A	548W	627S	628G
8	Lindao26	179A	548W	627S	628G
9	Lindao25	179A	548W	627S	628G
10	Linxiu325	179A	548W	627S	628G
11	Nangeng9308	179A	548W	627S	628G
12	Linxiu68	179A	548W	627S	628G
13	Jinyuan45	179A	548W	627S	628G
14	Linxiunuo11	179A	548W	627S	628G
15	Runnong11v2	179A	548W	627N	628G
16	Linxiu67	179A	548W	627S	628G
17	Yuandao392	179A	548W	627S	628G
18	Sidao301	179A	548W	627S	628G
19	Nangeng9108	179A	548W	627S	628G
20	Aifeng80	179A	548W	627S	628G
21	Huageng5	179A	548W	627S	628G
22	Shengxiang974	179A	548W	627S	628G
23	Xudao9	179A	548W	627S	628G
24	Nangeng58	179A	548W	627S	628G
25	Nangeng66	179A	548W	627S	628G
26	Daliang316	179A	548W	627S	628G
27	Sidao66	179A	548W	627S	628G
28	Jinyuan23	179A	548W	627S	628G
29	Zhongkeyan1	179A	548W	627S	628G
30	Yannuo1716	179A	548W	627S	628G
31	Quannuo669	179A	548W	627S	628G
32	Lindao16	179A	548W	627S	628G
33	Yangeng17	179A	548W	627S	628G
34	Huaidao5	179A	548W	627S	628G
35	Lindao13	179A	548W	627S	628G
36	Sule239	179A	548W	627S	628G
37	Huageng7315	179A	548W	627S	628G
38	Zhendao9503	179A	548W	627S	628G
39	Yangfugeng11	179A	548W	627S	628G
40	Habo903	179A	548W	627S	628G
41	Nangeng82051	179A	548W	627S	628G
42	Jifeng103	179A	548W	627S	628G
43	Jifeng105	179A	548W	627N	628G
44	Jifeng107	179A	548W	627S	628G
45	Runnong66	179A	548W	627S	628G
46	Runnong99	179A	548W	627S	628G
47	Runnnongyue1	179A	548W	627S	628G
48	Runyangyouxianggeng	179A	548W	627S	628G
49	Shengdao14	179A	548W	627S	628G
50	Shengdao22	179A	548W	627S	628G
51	Shengdao27	179A	548W	627S	628G
52	Shengdao258	179A	548W	627S	628G
53	Xudao11	179A	548W	627S	628G
54	Jirunnuo1802	179A	548W	627S	628G
55	Xinxiangnuo206	179A	548W	627S	628G
56	K3	179A	548W	627S	628G
57	41338	179A	548W	627S	628G
58	Teqing	179A	548W	627S	628G
59	Jidao9	179A	548W	627S	628G
60	Tancheng7	179A	548W	627S	628G
61	Eyi105	179A	548W	627S	628G
62	Songzaoxiang1	179A	548W	627S	628G
63	Yangeng18033	179A	548W	627S	628G
64	Huageng0094	179A	548W	627S	628G
65	Huageng0100	179A	548W	627S	628G
66	Kendao88	179A	548W	627S	628G
67	Huaidao49	179A	548W	627S	628G
68	Tianfeng28	179A	548W	627S	628G
69	Xinfeng25	179A	548W	627S	628G
70	Huaidao55	179A	548W	627S	628G
71	Huaidao28	179A	548W	627S	628G
72	Kendao808	179A	548W	627S	628G
73	Huaidao112	179A	548W	627S	628G
74	Tianfeng288	179A	548W	627S	628G
75	Huazhegeng2003	179A	548W	627S	628G
76	YanggengM9214	179A	548W	627S	628G
77	Jindi672	179A	548W	627N	628G
78	Huainuo51	179A	548W	627S	628G
79	Yanggeng032	179A	548W	627S	628G
80	Jinghua2544-8	179A	548W	627S	628G
81	Xudao3	179A	548W	627S	628G
82	Jinghua2544-6	179A	548W	627S	628G
83	Sidao15	179A	548W	627S	628G
84	Xianggeng119	179A	548W	627S	628G
85	Sidao21	179A	548W	627S	628G
86	Sidao22	179A	548W	627S	628G
87	Nangeng52	179A	548W	627S	628G
88	Zhonggeng812	179A	548W	627S	628G
89	Jinghuaxiangnuo101	179A	548W	627S	628G
90	Zhen9424	179A	548W	627S	628G
91	Kenxiang48	179A	548W	627S	628G
92	Wuyugeng35	179A	548W	627S	628G
93	Huaidao26	179A	548W	627S	628G
94	T2214	179A	548W	627S	628G
95	Shengxiang1826	179A	548W	627S	628G
96	Xinliang308	179A	548W	627S	628G
97	Jinxiangyu1	179A	548W	627S	628G
98	Yanggeng5118	179A	548W	627S	628G
99	Huageng5V2	179A	548W	627N	628G
100	2D208	179A	548W	627S	628G
101	Linxiu28	179A	548W	627S	628G
102	Yanggeng772	179A	548W	627S	628G
103	Runnong16	179A	548W	627S	628G
104	Kendao1488	179A	548W	627S	628G
105	Shuangxiang661	179A	548W	627S	628G
106	Lindao10	179A	548W	627S	628G
107	Jinfenggeng1911	179A	548W	627S	628G
108	Runnong303	179A	548W	627N	628G
109	Shengdao1935	179A	548W	627S	628G
110	Jinuo1	179A	548W	627S	628G
111	Xuxianggeng16	179A	548W	627S	628G
112	Ruzidao4	179A	548W	627S	628G
113	Shengdao263	179A	548W	627S	628G
114	Shengdao259	179A	548W	627S	628G
115	Yandao969	179A	548W	627S	628G
116	Ning21705	179A	548W	627S	628G
117	Jiayoufeng3	179A	548W	627S	628G
118	Tianlonggeng80	179A	548W	627S	628G
119	Xudao119	179A	548W	627S	628G
120	Yangnuo113	179A	548W	627S	628G
121	Yuandao302	179A	548W	627S	628G
122	Huaidao678	179A	548W	627N	628G
123	Yunong1	179A	548W	627S	628G
124	Runnong17	179A	548W	627N	628G
125	Qufuxiangdao	179A	548W	627S	628G
126	Liangeng98	179A	548W	627S	628G
127	Jingdao21	179A	548W	627S	628G
128	Huodao008	179A	548W	627S	628G
129	Huaidao68	179A	548W	627S	628G
130	Huageng9	179A	548W	627S	628G
131	Jingeng919	179A	548W	627S	628G
132	Huageng13	179A	548W	627S	628G
133	Xindao18G287	179A	548W	627S	628G
134	Liangeng2188	179A	548W	627S	628G
135	1909	179A	548W	627S	628G
136	Xinfeng1958	179A	548W	627S	628G
137	Jiaogeng1037	179A	548W	627S	628G
138	Jingengyou2025	179A	548W	627S	628G
139	Lindao17-10	179A	548W	627S	628G
140	Runnong4	179A	548W	627S	628G
141	Run1946	179A	548W	627S	628G
142	Huaidao66	179A	548W	627S	628G
143	Suyuannuo879	179A	548W	627N	628G
144	Yangchan1020	179A	548W	627S	628G
145	Liangeng19119	179A	548W	627S	628G
146	Jingeng818	179A	548W	627N	628G
147	Runnong902	179A	548W	627S	628G
148	Jinghua122	179A	548W	627S	628G
149	Hukendao121	179A	548W	627S	628G
150	Yangchan1056	179A	548W	627S	628G
151	Jinfenggeng2160	179A	548W	627S	628G
152	Runnong3	179A	548W	627N	628G
153	T2213	179A	548W	627S	628G
154	Zhongzi1306	179A	548W	627S	628G
155	Hainan5	179A	548W	627N	628G
156	Jinyannuo	179A	548W	627S	628G
157	Hongyang5	179A	548W	627S	628G
158	Jinfenggeng2127	179A	548W	627S	628G
159	Xianggeng1955	179A	548W	627S	628G
160	ZhehangyouK338	179A	548W	627S	628G
161	Yangchan1013	179A	548W	627N	628G
162	Mudao218	179A	548W	627S	628G
163	Xiangheyou2618	179A	548W	627S	628G
164	Habo1699	179A	548W	627N	628G
165	Huageng205	179A	548W	627S	628G
166	Runnong5818	179A	548W	627N	628G
167	W206198	179A	548W	627S	628G
168	63646	179A	548W	627N	628G
169	Runnong802	179A	548W	627N	628G
170	Nangeng7718	179A	548W	627S	628G
171	Jindao263	179A	548W	627S	628G
172	Xu91188	179A	548W	627S	628G
173	Shengdao183	179A	548W	627S	628G
174	Zhendao31	179A	548W	627S	628G
175	z2109	179A	548W	627S	628G
176	Nangeng12027	179A	548W	627S	628G
177	Kuo32	179A	548W	627N	628G
178	LQ203	179A	548W	627S	628G
179	Tancheng8	179A	548W	627S	628G
180	Bindao818	179A	548W	627S	628G
181	Jindao565	179A	548W	627N	628G
182	Jinghua181	179A	548W	627S	628G
183	Jinghua3	179A	548W	627S	628G
184	Jinghua639	179A	548W	627S	628G
185	Jinghua8	179A	548W	627S	628G
186	Jinghuanuo96	179A	548W	627S	628G
187	Sidao20	179A	548W	627S	628G
188	Lindao20	179A	548W	627S	628G
189	Sidao1806	179A	548W	627S	628G
190	Huaidao049	179A	548W	627S	628G
191	Huaidao168	179A	548W	627S	628G
192	Liangeng198	179A	548W	627S	628G
193	Yanggeng113	179A	548W	627S	628G
194	Yanggeng722	179A	548W	627S	628G
	*haplotype 627N is highlighted in bold.
